# Supplementary material for: Aflatoxin B1 Metabolism of Reared Alphitobius diaperinus in Different Life-Stages
Source: Insects. 2022 Apr 6;13(4):357. doi: 10.3390/insects13040357 (PMC9025786; doi:10.3390/insects13040357)
Supplement: Supplementary file 1 [file insects-13-00357-s001.zip]

Archive with 1 entries (1 files):
- insects-1650205-supplementary.pdf
